# Supplementary material for: Inhibition Ability of Food Cues between Successful and Unsuccessful Restrained Eaters: A Two-Choice Oddball Task
Source: PLoS One. 2015 Apr 17;10(4):e0120522. doi: 10.1371/journal.pone.0120522 (PMC4401785; doi:10.1371/journal.pone.0120522)
Supplement: S1 Dataset — (XLS) [file pone.0120522.s001.xls]

## Sheet: Sheet1
Fig.1	Grand average waveform of the stimulus-locked ERPs for P2, N2 and P3 at Fz, Cz and Pz in S-RE (a), US-RE (b) and URE(c)
